# Supplementary material for: Trichomonas vaginalis Exosomes Deliver Cargo to Host Cells and Mediate Host∶Parasite Interactions
Source: PLoS Pathog. 2013 Jul 11;9(7):e1003482. doi: 10.1371/journal.ppat.1003482 (PMC3708881; doi:10.1371/journal.ppat.1003482)
Supplement: Table S1 — Characterization of the proteins identified in the T. vaginalis (strain B7RC2) exosomal proteome. The TrichDB ID# (www.trichdb.org) and the functional category of the protein are shown. The spectral count, an estimate of a peptide's relative abundance (Count) and the % coverage of the protein (Coverage) are listed. The annonation in TrichDB (Description), the presence of a predicted signal peptide (SP) or transmembrane domain (TM) and the number of paralogous genes in the T. vaginalis genome are indicated. An X specifies the presence of an orthogous protein in the exosomes of mammals or Leishmania or in the T. vaginalis surface proteome. (XLSX) [file ppat.1003482.s003.xlsx]

## Sheet: Sheet1
TrichDB ID #	Count	Coverage	Description	SP	TM	# Tv Paralogs	Mammalian	Leishmania	Surface
Signaling Proteins
TVAG_198430	16	40.8	14-3-3 protein sigma, gamma, zeta, beta/alpha	No	0	4	x	x
TVAG_462940	14	44.3	14-3-3 protein sigma, gamma, zeta, beta/alpha	No	0	4	x	x
TVAG_454380	16	41.2	14-3-3 protein sigma, gamma, zeta, beta/alpha	No	0	4	x	x
TVAG_251260	15	37.8	14-3-3 protein sigma, gamma, zeta, beta/alpha	No	0	4	x	x
TVAG_202040	17	53.9	GTPase_rho	No	0	0	x
TVAG_197690	6	33	GTPase_rho	No	0	0	x
TVAG_169060	7	38.3	GTPase_rho	No	0	3	x
TVAG_389550	22	52.2	GTP-binding protein (q) alpha-11 subunit, gna11	No	0	1	x
TVAG_452120	17	48.8	GTP-binding protein alpha subunit, gna	No	0	3	x
TVAG_301380	9	32.2	GTP-binding protein alpha subunit, gna	No	0	1	x
TVAG_274750	28	66.1	GTP-binding protein alpha subunit, gna	No	0	3	x
TVAG_453150	5	15.4	GTP-binding protein alpha subunit, gna	No	0	0	x
TVAG_190510	8	25.9	GTP-binding protein rit	No	0	5	x		x
TVAG_408160	18	56	ral (Ras related protein)	No	0	5	x	x
TVAG_222820	4	68.1	rho2	No	0	0	x	x
TVAG_272360	16	39	rho4	No	0	3	x	x	x
TVAG_572140	22	66.7	rho5 protein	No	0	3	x	x	x
Kinases/Phosphatases
TVAG_169070	7	18	acid phosphatase	No	0	21	x
TVAG_268050	30	43.4	phosphoglycerate kinase	No	0	1	x		x
TVAG_383940	31	46.8	phosphoglycerate kinase	No	0	1	x		x
TVAG_139300	57	64.4	phosphoenolpyruvate carboxykinase	No	0	5			x
TVAG_420390	51	60	phosphoenolpyruvate carboxykinase	No	0	5
TVAG_310250	54	54	phosphoenolpyruvate carboxykinase	No	0	5
TVAG_479540	56	57.8	phosphoenolpyruvate carboxykinase	No	0	5
TVAG_218820	9	31.3	histidine acid phosphatase	No	0	5	x		x
TVAG_218800	13	30.1	histidine acid phosphatase	No	0	21	x		x
TVAG_341380	5	41.6	nucleoside diphosphate kinase	No	0	3	x
TVAG_293370	5	41.6	nucleoside diphosphate kinase	No	0	3	x
TVAG_081630	8	24.5	purine nucleoside phosphorylase	No	0	2
TVAG_454490	12	50	purine nucleoside phosphorylase	No	0	1
Cytoskeletal proteins
TVAG_371880	25	56	actin	No	0	0	x	x
TVAG_090470	57	85.6	actin	No	0	11	x	x
TVAG_337240	60	85.6	actin	No	0	11	x	x
TVAG_434970	2	7.8	actin	No	0	1	x	x
TVAG_192620	30	71.6	actin depolymerizing factor	No	0	0	x	x	x
TVAG_239310	38	38.3	bollus pemphigoid antigen (similar to alpha-actinin)	No	0	2	x	x	x
TVAG_094060	4	22.7	f-actin capping protein beta subunit	No	0	4	x	x
TVAG_271840	13	42.1	f-actin capping protein beta subunit	No	0	4	x	x
TVAG_261590	5	24.4	f-actin capping protein beta subunit	No	0	4	x	x
TVAG_212270	9	19.6	F-actin capping protein subunit alpha	No	0	2	x	x
TVAG_456920	13	43.2	tubulin alpha chain	No	0	5	x	x
TVAG_008680	13	43.2	tubulin epsilon chain	No	0	5	x	x	x
TVAG_062880	13	43.2	tubulin	No	0	5	x	x
TVAG_470230	16	57.5	F actin capping protein subunit alpha	No	0	2	x	x
TVAG_470240	16	57.5	F actin capping protein subunit alpha	No	0	2	x	x
TVAG_118780	31	76.5	calmodulin	No	0	4	x
TVAG_156680	35	48.8	vab10 spectraplakin	No	0	2	x
TVAG_100620	9	66.9	profilin	No	0	6	x
TVAG_159160	8	63.6	profilin	No	0	6	x
TVAG_492250	7	71.3	profilin	No	0	6	x		x
TVAG_208990	3	45.1	Profilin A	No	0	6	x
TVAG_190450	57	53.6	kakapo (similar to actinin)	No	0	2	x	x	x
TVAG_351310	9	22	plastin	No	0	1	x		x
TVAG_087140	7	27.7	arp2/3	No	0	0	x	x
TVAG_405170	17	49.7	twinfilin	No	0	1	x
TVAG_291060	15	23.5	diaphanous	No	0	2	x
TVAG_354020	17	33.8	centractin	No	0	1	x
TVAG_354040	17	33.8	centractin	No	0	1	x
Vacuolar Proteins
TVAG_446910	8	37.9	Novel plant SNARE	No	1	0	x		x
TVAG_331320	5	20	vesicle transport V-snare protein vti1a	No	1	3	x	x	x
TVAG_459530	15	35.3	vacuolar sorting protein SNF7	No	0	0	x	x
TVAG_476020	14	18.2	vesicular-fusion protein nsf	No	0	0	x
TVAG_249080	12	48	snare proteins	No	1	4	x	x	x
TVAG_185830	42	76.9	skd/vacuolar sorting	No	0	2	x	x
TVAG_176230	16	38.5	soluble nsf attachment protein	No	0	0	x	x
TVAG_006020	4	8.4	vacuolar ATP synthase subunit ac39	No	0	0
TVAG_174520	14	44.3	SNF7 family protein	No	0	2	x	x
TVAG_396200	10	44.3	SNF7 family protein	No	0	0	x	x
TVAG_396070	10	26.6	Charged multivesicular body protein	No	0	1	x	x
TVAG_151500	7	25.3	chmp1	No	0	2	x	x
Protein Transport
TVAG_169740	12	54	RAB 19, 41	No	0	1	x	x
TVAG_126970	11	36.4	RAB GDP-dissociation inhibitor	No	0	0	x	x
TVAG_044270	4	20.1	RAB	No	0	19	x	x
TVAG_286460	24	60.8	Rab1	No	0	1	x	x
TVAG_383350	4	31.7	RAB-2,4,14	No	0	3	x	x
TVAG_350580	7	40.2	Rab21	No	0	28	x	x
TVAG_329350	4	30.5	Rab5	No	0	2	x	x
TVAG_580280	25	62.8	Rab6	No	0	1	x	x	x
TVAG_351500	2	16.7	Rab7	No	0	0	x	x	x
TVAG_159730	12	61.1	Rab78	Yes	0	2	x	x
TVAG_070500	8	39.3	Rab7g protein	No	1	0	x	x
TVAG_282070	3	24	Rab8	No	0	22	x	x
TVAG_222450	5	30.2	Rabx18 protein	No	0	19	x	x	x
TVAG_364050	9	13.5	syntaxin binding protein-1,2,3,	No	0	0	x	x
TVAG_070550	7	34.9	syntaxin	No	0	0	x	x	x
TVAG_277590	17	21.3	cation-transporting ATPase	No	9	7			x
TVAG_140970	7	6	ctl2	No	11	1			x
Hypothetical proteins
TVAG_365870	13	26.1	conserved hypothetical protein	No	0	1
TVAG_436740	22	15.8	conserved hypothetical protein	No	0	2
TVAG_072120	16	55.5	conserved hypothetical protein	No	0	6			x
TVAG_291380	23	23.1	conserved hypothetical protein	No	0	1
TVAG_476350	6	35	conserved hypothetical protein	No	0	8
TVAG_172060	8	35.7	conserved hypothetical protein, SMC domain	No	0	0	x	x
TVAG_046150	28	38.5	hypothetical protein, putative ALG2 interacting protein	No	0	0	x	x
TVAG_258230	10	13.6	conserved hypothetical protein	Yes	1	2			x
TVAG_121530	4	24.9	conserved hypothetical protein	No	0	2
TVAG_367420	3	10.7	conserved hypothetical protein	No	0	15
TVAG_157940	18	23.5	conserved hypothetical protein	No	0	8			x
TVAG_273970	5	22.4	conserved hypothetical protein	No	1	25			x
TVAG_180570	4	0.9	conserved hypothetical protein	No	0	15
TVAG_350520	24	41.1	conserved hypothetical protein	No	0	0
TVAG_218790	19	40.6	conserved hypothetical protein	Yes	0	5			x
TVAG_366360	8	35.4	conserved hypothetical protein, QXW lectin repeat family	No	0	3	x
TVAG_067440	2	10.3	conserved hypothetical protein	No	0	0
TVAG_454160	18	49.3	conserved hypothetical protein	No	0	10
TVAG_249040	8	69.6	conserved hypothetical protein	No	0	1
TVAG_453790	5	9.2	conserved hypothetical protein	Yes	5	2
TVAG_157210	6	21	conserved hypothetical protein	No	1	2			x
TVAG_237910	3	3.3	conserved hypothetical protein	No	1	2			x
TVAG_340570	5	4.8	conserved hypothetical protein	No	1	32			x
TVAG_261950	39	87	conserved hypothetical protein, QXW lectin repeat family	No	0	3	x
TVAG_239650	19	46.2	conserved hypothetical protein	No	1	25			x
TVAG_099730	4	19.2	conserved hypothetical protein	No	1	2			x
TVAG_353480	7	27.7	conserved hypothetical protein	No	0	0
TVAG_305580	8	69.6	hypothetical protein	No	0	1
TVAG_196620	19	59.4	conserved hypothetical protein	No	0	7
Others
TVAG_124870	34	63.8	WD-repeat protein	No	0	2	x
TVAG_222320	19	51.6	WD-repeat protein	No	0	2	x
TVAG_333620	9	27.7	WD-repeat protein	No	0	0	x
TVAG_010520	14	39.9	lim domain	No	0	4
TVAG_441960	12	51.6	ubiquitin	No	0	14	x	x
TVAG_019180	3	17.1	Tetraspanin 1	Yes	4	10	x		x
TVAG_240680	9	24.6	surface antigen BspA-like	Yes	1	1			x
TVAG_036210	3	25.1	nascent polypeptide associated complex alpha subunit	No	0	2	x
TVAG_470120	5	39.1	protein tolA	No	0	2
TVAG_402580	20	30.5	ribonucleoside-diphosphate reductase alpha chain	No	0	0
TVAG_305400	15	31.3	seryl-tRNA synthetase	No	0	1
TVAG_418970	3	48.2	thioredoxin m(mitochondrial)-type	No	0	28	x
TVAG_405240	20	37.7	adenosylhomocysteinase	No	0	1	x
TVAG_453110	21	51.2	ATP synthase alpha subunit mitochondrial	No	0	1	x
TVAG_420260	16	35.9	ATP synthase beta subunit	No	0	0	x		x
TVAG_324980	21	51.2	ATP synthase	No	0	1	x
TVAG_473170	12	41.3	calcium binding protein	No	0	4	x
TVAG_180840	3	12.6	translationally controlled tumor protein	No	0	1	x		x
TVAG_398430	12	41.8	C2 domain containing protein	No	0	6	x
TVAG_576970	5	31.5	lipid binding protein (Giardia)	No	0	7
TVAG_539120	46	55.6	viral A-type inclusion protein	No	0	1			x
TVAG_154750	11	31.6	D-3-phosphoglycerate dehydrogenase	No	0	2	x
TVAG_474980	7	30.6	dihydrolipoamide dehydrogenase	No	0	4	x
TVAG_151830	24	31.9	dihydroorotate dehydrogenase	Yes	0	6
TVAG_338230	24	31.9	dihydroorotate dehydrogenase	Yes	0	6
TVAG_468240	9	27.7	dihydropyrimidine dehydrogenase	No	0	6	x
TVAG_047990	23	42.1	glutaminyl-tRNA synthetase	No	0	0			x
TVAG_268020	18	54.8	aspartate aminotransferase	No	0	2
TVAG_178140	2	4.6	phosphoenolpyruvate-protein phosphotransferase	No	0	4
TVAG_073860	63	58.3	phosphoenolpyruvate-protein phosphotransferase	No	0	4			x
TVAG_224040	21	45.8	phosphoserine aminotransferase	No	0	2	x
TVAG_099570	21	45.8	phosphoserine aminotransferase	No	0	2	x
TVAG_183300	17	30.7	aminotransferase class V	No	0	2	x
TVAG_154680	14	17.6	4-alpha-glucanotransferase family protein	No	0	8			x
TVAG_400860	12	21.7	Clan MA, family M8, leishmanolysin-like metallopeptidase	No	0	8			x
TVAG_056190	15	42.6	Clan MH, family M20, peptidase T-like metallopeptidase	No	0	1
TVAG_224980	36	65.2	Clan MH, family M20, peptidase T-like metallopeptidase	No	0	1
TVAG_371800	53	49	GP63-like	No	1	119	x	x	x
TVAG_219770	7	53	Macrophage mirgation inhibitory factor-like	No	0	1	x
Translation
TVAG_276410	46	44.8	translation elongation factor	No	0	1	x	x	x
TVAG_463940	36	50.1	translation factor	No	0	1
TVAG_035410	11	79.8	translation initiation inhibitor	No	0	2
TVAG_197820	3	40.3	translation initiation inhibitor	No	0	2
TVAG_067400	36	50.1	elongation factor 1-alpha	No	0	1	x	x	x
Glycolytic enzymes
TVAG_366380	46	89.5	glyceraldehyde 3-phosphate dehydrogenase	No	0	6	x	x
TVAG_146910	46	89.5	glyceraldehyde 3-phosphate dehydrogenase	No	0	6	x	x	x
TVAG_475220	35	79.5	glyceraldehyde 3-phosphate dehydrogenase	No	0	6	x	x
TVAG_193800	16	83.8	glyceraldehyde 3-phosphate dehydrogenase	No	0	6	x	x
TVAG_347410	42	87.8	glyceraldehyde 3-phosphate dehydrogenase	No	0	6	x	x
TVAG_412780	41	90.6	glyceraldehyde 3-phosphate dehydrogenase	No	0	6	x	x
TVAG_043060	33	77.1	fructose-bisphosphate aldolase	No	0	7	x
TVAG_043070	33	77.1	fructose-bisphosphate aldolase	No	0	7	x		x
TVAG_300000	27	54.9	fructose-bisphosphate aldolase	No	0	7	x
TVAG_360700	22	57.6	fructose-bisphosphate aldolase	No	0	7	x
TVAG_061930	18	34.7	glucose-6-phosphate isomerase	No	1	1
TVAG_047890	3	9.2	succinate thiokinase a subunit	No	0	2	x
TVAG_318670	3	9.2	succinate thiokinase a subunit	No	0	2	x
TVAG_165340	3	9.2	succinate thiokinase a subunit	No	0	2	x
TVAG_464170	42	67.5	enolase	No	0	6	x	x	x
TVAG_329460	39	46.2	enolase	No	0	6	x	x	x
TVAG_487600	10	28.3	enolase	No	0	6	x	x
TVAG_358110	7	16.8	enolase	No	0	6	x	x
TVAG_043500	40	63.6	enolase	No	0	6	x	x
TVAG_491670	13	37.9	malic enzyme	No	0	4
TVAG_253650	25	56	malate dehydrogenase	No	0	15
TVAG_204360	26	62.7	malate dehydrogenase	No	0	15			x
TVAG_422780	18	49.2	alcohol dehydrogenase	No	0	2	x
TVAG_096350	17	65.5	triosephosphate isomerase	No	0	1	x
TVAG_430830	12	24.2	phosphofructokinase	No	1	6	x
TVAG_054830	27	35	phosphoglucomutase	No	0	3	x
TVAG_205910	30	36.3	phosphoglucomutase	No	0	3	x
TVAG_113710	16	57.4	phosphoglycerate mutase	No	0	2	x
TVAG_209020	10	33.9	phosphoglycerate mutase	No	0	2	x
TVAG_212740	12	44.6	phosphoglycerate mutase	No	0	2	x
Ribosomal proteins
TVAG_206300	5	32	40S ribosomal protein S8	No	0	3	x	x
TVAG_164160	5	32	40S ribosomal protein S8	No	0	3	x	x
TVAG_066030	5	32	40S ribosomal protein S8	No	0	3	x	x	x
TVAG_435430	5	32	40S ribosomal protein S8	No	0	3	x	x
TVAG_061890	7	36.6	60S ribosomal protein L18a	No	0	3	x	x
TVAG_347250	7	44.3	60S ribosomal protein L18a	No	0	3	x	x
TVAG_416010	7	44.3	60S ribosomal protein L18a	No	0	3	x	x
TVAG_164550	16	46.8	60S ribosomal protein L4	No	0	3	x	x
TVAG_128790	16	46.8	60S ribosomal protein L4	No	0	3	x	x
TVAG_189110	16	46.8	60S ribosomal protein L4	No	0	3	x	x
Protein Folding
TVAG_303180	7	14.3	heat shock protein 70 (HSP70)-4	No	0	5	x	x
TVAG_151220	49	63.3	heat shock protein 70 (HSP70)-4	No	0	13	x	x
TVAG_044510	48	64.5	heat shock protein 70 (HSP70)-4	No	0	13	x	x	x
TVAG_394040	32	52.7	heat shock protein 70kD	No	0	4	x	x
TVAG_161100	46	63	heat shock protein 70kD	No	0	13	x	x
TVAG_163000	48	60	heat shock protein	No	0	13	x	x
TVAG_184320	45	55.9	heat shock protein	No	0	13	x	x
TVAG_153560	14	17.6	heat shock protein	No	0	2	x	x	x
TVAG_171670	31	67.7	heat shock protein	No	0	13	x	x
TVAG_182370	7	24.2	chaperonin containing t-complex protein 1, gamma subunit, tcpg	No	0	1	x
TVAG_178890	10	21.3	chaperonin	No	0	1	x
TVAG_177930	10	21.3	chaperonin-60kD, ch60	No	0	1	x
TVAG_398480	7	24.2	chaperonin-60kD, ch60	No	0	1	x
TVAG_026730	13	27.8	microsomal stress 70 protein ATPase core precursor	No	0	3	x
TVAG_137880	10	49.4	peptidyl-prolyl cis-trans isomerase A, ppia	No	0	0	x
				8	19		157	85	53
				3.72093	8.83721		73.0233	39.5349	24.6512
